# Supplementary material for: The structure of anticorrelated networks in the human brain
Source: Front Netw Physiol. 2022 Nov 16;2:946380. doi: 10.3389/fnetp.2022.946380 (PMC10012996; doi:10.3389/fnetp.2022.946380)
Supplement: Supplementary file 1 [file Table2.XLSX]

## Sheet: NetworkDistribution
Neuroanatomical Regions		Frontal pole	Frontal Orbital Cortex	Superior Temporal Gyrus Posterior	Superior Temporal Gyrus Anterior	Inferior Temporal Gyrus Anterior	Inferior Temporal Gyrus Posterior	Inferior Temporal Gyrus temporooccipital	Cuneal Cortex	Insular cortex	Inferior frontal gyrus	Inferior Frontal Gyrus pars opercularis	Inferior Frontal Gyrus pars triangularis	Superior Frontal Gyrus	Middle Frontal Gyrus	Precentral gyrus	Postcentral gyrus	Paracingulate Gyrus	Frontal Operculum cortex	Parietal operculum	Central Opercular cortex	Juxtaposicional lobule cortex-Supp Motor cortex	Supramarginal gyrus anterior	Supramarginal gyrus posterior	Superior Parietal Lobule	PRECUNEUS	Anterior Cingulate gyrus	Posterior Cingulate gyrus	Lateral Occipital Cortex inferior	Lateral Occipital Cortex superior	Occipital Fusiform Gyrus	Angular gyrus	Middle temporal gyrus anterior	Middle temporal gyrus posterior	Middle temporal gyrus temporoccipital	Cereb crush 1	Cereb crush 2	Cereb crush 3	Cereb 4 5	Cereb crush 6	Cereb crush 7b	Cereb crush 8	Cereb crush 9	Cereb crush 10	Hippocampus	Parahippocampal gyrus Anterior	Parahippocampal gyrus Posterior	Temporal pole	Temporal Fusiform Cortex Anterior
C<0	DMN_mPCC	0	0	43	0	0	0	0	0	613	0	489	0	0	0	873	468	0	289	110	539	171	248	0	0	0	0	0	312	0	0	0	0	0	0	0	189	0	0	0	0		0	0	0	0	0	0	0
C>0	DMN_mPCC	915	0	120	90	0	0	0	138	0	0	0	0	699	576	0	0	615	0	0	0	0	0	0	0	5436	708	2258	1639	2917	0	881	371	295	0	0	189	0	142	0	0	0	256	0	354	157	340	577	0
C<0	FPN_LPFC_L	0	0	0	0	0	0	0	0	295	0	0	0	0	0	423	1157	0	0	324	526	313	206	0	533	540	1326	0	330	0	0	0	0	0	0	0	0	0	0	0	0	0	0	0	0	0	0	0	0
C>0	FPN_LPFC_L	1868	494	70	0	143	775	458	0	0	0	482	433	1044	2397	0	0	265	0	0	0	0	171	542	406	0	0	324	0	1527	120	742	70	905	401	1292	1414	0	0	263	240	275	0	0	0	0	0	0	0
C<0	SMN_Lateral Sensorimotor_L	0	0	0	0	0	0	0	0	0	0	0	0	570	1105	0	0	229	0	0	0	0	0	271	0	1689	0	1196	0	935	0	712	0	346	0	0	271	0	0	0	0	0	0	0	0	0	0	0	0
C>0	SMN_Lateral Sensorimotor_L	0	0	195	132	0	0	112	295	956	0	170	0	466	0	3979	3318	0	62	541	927	657	594	0	908	0	679	0	1446	0	675	0	0	0	0	0	0	0	114	675	0	0	0	0	0	0	0	309	0
C<0	DAN_IPS_L	1117	0	0	0	0	0	0	0	0	0	0	0	312	0	0	0	442	0	0	0	0	0	0	0	914	291	703	0	0	0	336	213	185	0	0	0	0	0	0	0	0	0	0	0	0	0	0	0
C>0	DAN_IPS_L	741	0	0	0	0	175	634	0	469	0	353	164	720	426	577	1642	0	56	366	201	196	875	366	1459	1277	597	0	420	1274	0	0	0	0	247	273	0	0	0	406	90	539	0	25	0	0	0	0	67
C<0	VN_medial	0	0	0	0	0	0	0	0	0	0	96	0	0	0	0	0	0	0	0	0	0	396	444	0	0	0	0	0	0	0	0	0	0	0	0	0	0	0	0	0	0	0	0	0	0	0	0	0
C>0	VN_medial	1260	0	155	139	0	0	0	630	0	0	0	0	0	0	1889	1711	227	0	108	136	0	0	0	0	1465	0	230	1668	990	910	0	148	0	0	338	0	0	325	643	0	0	0	0	104	85	0	467	0
C<0	LN_IFG_L	0	0	0	0	0	0	0	0	0	0	0	0	0	0	0	0	0	0	0	0	0	0	0	0	0	0	0	0	0	0	0	0	0	0	0	0	0	0	0	0	0	0	0	0	0	0	0	0
C>0	LN_IFG_L	1827	864	295	129	291	219	0	0	195	0	434	535	1145	1194	0	0	485	162	0	0	80	0	602	0	0	0	0	326	549	143	658	178	1123	601	901	674	0	0	231	0	0	0	0	0	0	0	1497	0
C<0	SN_ACC	0	0	0	0	0	0	0	0	0	0	0	0	0	0	0	0	0	0	0	0	0	0	0	0	666	0	417	0	942	0	213	334	175	0	0	0	0	0	0	0	0	0	0	100	0	0	232	0
C>0	SN_ACC	1707	445	0	0	0	0	0	0	1083	0	259	153	1060	330	487	0	846	322	195	354	564	504	385	0	577	2461	654	0	0	0	0	0	0	0	422	0	0	0	442	0	386	0	0	0	0	0	278	0
C<0	CN_posterior	0	0	0	0	0	0	0	0	308	0	0	0	0	0	0	0	0	0	99	155	0	164	0	0	0	0	0	0	0	0	0	0	0	0	0	0	0	0	0	0	0	0	0	0	0	0	0	0
C>0	CN_posterior	5224	523	123	42	296	680	262	0	0	0	306	354	1372	1864	0	0	848	0	0	0	0	0	452	0	716	0	1155	200	1373	309	971	426	0	349	1967	1808	0	0	556	365	451	444	48	0	0	0	1041	41
[truncated: 24 more columns]
