# Supplementary material for: The structure of anticorrelated networks in the human brain
Source: Front Netw Physiol. 2022 Nov 16;2:946380. doi: 10.3389/fnetp.2022.946380 (PMC10012996; doi:10.3389/fnetp.2022.946380)
Supplement: Supplementary file 2 [file Table3.XLSX]

## Sheet: Anticorrelated_structures_RSNs
ACN (young >old; old > young)	Cluster centroid coordinates	size (#clusters)	size p-FWE	size p-FDR	peak p-FWE	p-uncorrected
mPFC (Default Mode Network)
118 voxels (89%) covering 5% of atlas.Cereb8 r (Cerebelum 8 Right)	+26 -68 -55	133	0.014542	0.023322	0.066426	0.000476
9 voxels (7%) covering 2% of atlas.Cereb7 r (Cerebelum 7b Right)
6 voxels (5%) covering 0% of atlas.not-labeled
SensMotorLat_L (SensorimotorNetwork)
94 voxels (71%) covering 2% of atlas.Precuneous (Precuneous Cortex)	+04 -42 +42	132	0.021939	0.020846	0.750298	0.000802
38 voxels (29%) covering 2% of atlas.PC (Cingulate Gyrus, posterior division)
VisualMedial (Visual Network)
59 voxels (31%) covering 4% of atlas.IC l (Insular Cortex Left)	-48 +02 -12	193	0.002684	0.002797	0.566455	0.000096
58 voxels (30%) covering 16% of atlas.PP l (Planum Polare Left)
45 voxels (23%) covering 2% of atlas.TP l (Temporal Pole Left)
31 voxels (16%) covering 0% of atlas.not-labeled
ACC (Salience Network)
70 voxels (17%) covering 21% of atlas.Ver6 (Vermis 6)	-02 -76 -30	414	0.000005	0.000012	0.051345	0.000000
65 voxels (16%) covering 33% of atlas.Ver7 (Vermis 7)
57 voxels (14%) covering 3% of atlas.Cereb2 l (Cerebelum Crus2 Left)
42 voxels (10%) covering 2% of atlas.Cereb8 l (Cerebelum 8 Left)
137 voxels (89%) covering 9% of atlas.AG r (Angular Gyrus Right)	+56 -56 +38	154	0.009576	0.010830	0.758010	0.000333
14 voxels (9%) covering 0% of atlas.sLOC r (Lateral Occipital Cortex, superior division Right)
3 voxels (2%) covering 0% of atlas.not-labeled
Ipsi R (Dorsal Attention Network)
1082 voxels (45%) covering 25% of atlas.PreCG l (Precentral Gyrus Left)	+28 -22 +64	2412	0.000000	0.000000	0.004802	0.000000
718 voxels (30%) covering 17% of atlas.PreCG r (Precentral Gyrus Right)
102 voxels (4%) covering 3% of atlas.PostCG l (Postcentral Gyrus Left)
64 voxels (3%) covering 2% of atlas.PostCG r (Postcentral Gyrus Right)
17 voxels (1%) covering 3% of atlas.SMA L(Juxtapositional Lobule Cortex -formerly Supplementary Motor Cortex- Left)
11 voxels (0%) covering 2% of atlas.SMA r (Juxtapositional Lobule Cortex -formerly Supplementary Motor Cortex- Right)
10 voxels (14%) covering 4 % of atlas. aSTG (Superior Tempora lGyrus, anterior division Right)	+46 -06 -16	73	0.018973	0.013851	0.034321	0.00163
5 voxels (7%) covering 1 % of atlas. PPr (Planum Polare Right)
2 voxels (3%) covering 0% of atlas. pMTGr (Middle Temporal Gyrus, posterior division Right)
56 voxels (77%) covering 0% of atlas. Not labeled
72 voxels (46%) covering 14% atlas. Caudate r	+16 +06 +16	156	0.000278	0.000403	0.185655	2.4e-05
1 voxels (1%) covering 0% atlas. Thalamus r
83 voxels (53%) covering 0% atlas. Not labeled
43 voxels (36%) covering 2% atlas. Cereb 2 l (Cerebelum crush 2 Left)	+02 -84 -26	119	0.001615	0.001559	0.261385	0.000138
37 voxels (31%) covering 2% atlas. Cereb 2 r (Cerebelum crush 2 Right)
21 voxels (18%) covering 1% atlas. Cereb 1 r (Cerebelum crush 1 Right)
12 voxels (10%) covering 6% atlas. Ver7 (Vermis 7)
6 voxels (5%) covering 0% atlas. Not labeled
LPFC_L (Frontoparietal Network)
85 voxels (89%) covering 35% of atlas.Ver8 (Vermis 8)	+02 -66 -36	96	0.054233	0.025761	0.175596	0.001702
6 voxels (6%) covering 0% of atlas.Cereb8 r (Cerebelum 8 Right)
2 voxels (2%) covering 0% of atlas.Cereb8 l (Cerebelum 8 Left)
2 voxels (2%) covering 1% of atlas.Ver9 (Vermis 9)
92 voxels (100%) covering 4% of atlas.Cereb8 r (Cerebelum 8 Right)	+20 -56 -50	92	0.064474	0.025761	0.006776	0.002034
IFG_L (Language Network)
89 voxels (51%) covering 3% of atlas.MidFG r (Middle Frontal Gyrus Right)	+22 -02 +44	175	0.002251	0.002242	0.966847	0.000068
44 voxels (25%) covering 2% of atlas.SFG r (Superior Frontal Gyrus Right)
42 voxels (24%) covering 0% of atlas.not-labeled
30 voxels (28%) covering 1% of atlas.OP r (Occipital Pole Right)	+04 -84 -26	107	0.032440	0.016207	0.661380	0.000994
22 voxels (21%) covering 1% of atlas.Cereb2 r (Cerebelum Crus2 Right)
6 voxels (6%) covering 3% of atlas.Ver7 (Vermis 7)
5 voxels (5%) covering 0% of atlas.LG r (Lingual Gyrus Right)
5 voxels (5%) covering 0% of atlas.Cereb2 l (Cerebelum Crus2 Left)
3 voxels (42%) covering 3% of atlas.SPL r (Superior Parietal Lobule Right)	+32 -52 +36	102	0.040146	0.016207	0.857334	0.001235
10 voxels (10%) covering 0% of atlas.sLOC r (Lateral Occipital Cortex, superior division Right)
2 voxels (2%) covering 0% of atlas.AG r (Angular Gyrus Right)
47 voxels (46%) covering 0% of atlas.not-labeled
5 voxels (5%) covering 1% of atlas.Caudate l	-24 -06 +30	98	0.047695	0.016207	0.074644	0.001473
93 voxels (95%) covering 0% of atlas.not-labeled
20 voxels (29%) covering 1% of atlas.SPL l (Superior Parietal Lobule Left)	-34 -44 +40	70	0.165687	0.047354	0.993925	0.005461
16 voxels (23%) covering 2% of atlas.aSMG l (Supramarginal Gyrus, anterior division Left)
4 voxels (6%) covering 0% of atlas.pSMG l (Supramarginal Gyrus, posterior division Left)
30 voxels (43%) covering 0% of atlas.not-labeled
3 voxels (19%) covering 0% of atlas.sLOC l (Lateral Occipital Cortex, superior division Left)	-16 -68 +38	69	0.173359	0.047354	0.549136	0.005740
12 voxels (17%) covering 0% of atlas.Precuneous (Precuneous Cortex)
44 voxels (64%) covering 0% of atlas.not-labeled
Posterior region (Cerebellar Network)
406 voxels (23%) covering 9% of atlas.PreCG r (Precentral Gyrus Right)	+44 +18 +22	1798	0.000000	0.000000	0.000187	0.000000
314 voxels (17%) covering 46% of atlas.IFG oper r (Inferior Frontal Gyrus, pars opercularis Right)
274 voxels (15%) covering 10% of atlas.MidFG r (Middle Frontal Gyrus Right)
232 voxels (13%) covering 3% of atlas.FP r (Frontal Pole Right)
191 voxels (11%) covering 34% of atlas.IFG tri r (Inferior Frontal Gyrus, pars triangularis Right)
30 voxels (2%) covering 4% of atlas.SMA r (Juxtapositional Lobule Cortex -formerly Supplementary Motor Cortex- Right)
24 voxels (1%) covering 1% of atlas.SFG r (Superior Frontal Gyrus Right)
2 voxels (0%) covering 1% of atlas.FO r (Frontal Operculum Cortex Right)
325 voxels (18%) covering 0% of atlas.not-labeled
362 voxels (23%) covering 5% of atlas.FP l (Frontal Pole Left)	-44 +34 +16	1607	0.000000	0.000000	0.042061	0.000000
354 voxels (22%) covering 8% of atlas.PreCG l (Precentral Gyrus Left)
233 voxels (14%) covering 30% of atlas.IFG oper l (Inferior Frontal Gyrus, pars opercularis Left)
225 voxels (14%) covering 8% of atlas.MidFG l (Middle Frontal Gyrus Left)
190 voxels (12%) covering 29% of atlas.IFG tri l (Inferior Frontal Gyrus, pars triangularis Left)
22 voxels (1%) covering 6% of atlas.FO l (Frontal Operculum Cortex Left)
4 voxels (0%) covering 0% of atlas.FOrb l (Frontal Orbital Cortex Left)
217 voxels (14%) covering 0% of atlas.not-labeled
327 voxels (35%) covering 41% of atlas.Putamen r	+28 +12 -06	927	0.000000	0.000000	0.195442	0.000000
107 voxels (12%) covering 7% of atlas.FOrb r (Frontal Orbital Cortex Right)
86 voxels (9%) covering 6% of atlas.IC r (Insular Cortex Right)
72 voxels (8%) covering 14% of atlas.Caudate r
12 voxels (1%) covering 0% of atlas.FP r (Frontal Pole Right)
11 voxels (1%) covering 13% of atlas.Accumbens r
5 voxels (1%) covering 2% of atlas.Pallidum r
307 voxels (33%) covering 0% of atlas.not-labeled
262 voxels (51%) covering 27% of atlas.aSMG l (Supramarginal Gyrus, anterior division Left)	-50 -36 +50	512	0.000001	0.000001	0.002953	0.000000
131 voxels (26%) covering 4% of atlas.PostCG l (Postcentral Gyrus Left)
52 voxels (10%) covering 5% of atlas.pSMG l (Supramarginal Gyrus, posterior division Left)
37 voxels (7%) covering 3% of atlas.SPL l (Superior Parietal Lobule Left)
30 voxels (6%) covering 0% of atlas.not-labeled
127 voxels (26%) covering 10% of atlas.pSMG r (Supramarginal Gyrus, posterior division Right)	+48 -38 +56	494	0.000001	0.000001	0.054509	0.000000
119 voxels (24%) covering 15% of atlas.aSMG r (Supramarginal Gyrus, anterior division Right)
93 voxels (19%) covering 3% of atlas.PostCG r (Postcentral Gyrus Right)
93 voxels (19%) covering 6% of atlas.SPL r (Superior Parietal Lobule Right)
15 voxels (3%) covering 1% of atlas.AG r (Angular Gyrus Right)
47 voxels (10%) covering 0% of atlas.not-labeled
164 voxels (34%) covering 19% of atlas.Putamen l	-10 +08 +10	489	0.000001	0.000001	0.183784	0.000000
135 voxels (28%) covering 25% of atlas.Caudate l
33 voxels (7%) covering 31% of atlas.Accumbens l
7 voxels (1%) covering 1% of atlas.IC l (Insular Cortex Left)
6 voxels (1%) covering 2% of atlas.Amygdala l
144 voxels (29%) covering 0% of atlas.not-labeled
172 voxels (58%) covering 6% of atlas.SFG r (Superior Frontal Gyrus Right)	+06 +24 +54	299	0.000141	0.000060	0.006708	0.000005
33 voxels (11%) covering 1% of atlas.SFG l (Superior Frontal Gyrus Left)
12 voxels (4%) covering 1% of atlas.PaCiG r (Paracingulate Gyrus Right)
82 voxels (27%) covering 0% of atlas.not-labeled
06 voxels (45%) covering 36% of atlas.aTFusC r (Temporal Fusiform Cortex, anterior division Right)	+36 -06 -32	237	0.000813	0.000301	0.546758	0.000029
26 voxels (11%) covering 8% of atlas.aITG r (Inferior Temporal Gyrus, anterior division Right)
16 voxels (7%) covering 2% of atlas.pTFusC r (Temporal Fusiform Cortex, posterior division Right)
14 voxels (6%) covering 2% of atlas.Hippocampus r
12 voxels (5%) covering 1% of atlas.TP r (Temporal Pole Right)
11 voxels (5%) covering 2% of atlas.aPaHC r (Parahippocampal Gyrus, anterior division Right)
52 voxels (22%) covering 0% of atlas.not-labeled
102 voxels (74%) covering 2% of atlas.PreCG l (Precentral Gyrus Left)	-22 -08 +60	138	0.019039	0.006329	0.872887	0.000686
31 voxels (22%) covering 1% of atlas.SFG l (Superior Frontal Gyrus Left)
3 voxels (2%) covering 0% of atlas.MidFG l (Middle Frontal Gyrus Left)
2 voxels (1%) covering 0% of atlas.not-labeled
