# Supplementary material for: The structure of anticorrelated networks in the human brain
Source: Front Netw Physiol. 2022 Nov 16;2:946380. doi: 10.3389/fnetp.2022.946380 (PMC10012996; doi:10.3389/fnetp.2022.946380)
Supplement: Supplementary file 3 [file Table1.XLSX]

## Sheet: DMN
Seed	Brain structures (overlapping ≥ 10%)	Correlation class	Cluster centroid coordinates	Cluster size (#voxels)	peak p-FWE 10^-14
Posterior Cingulate Cortex	5436 voxels (22%) covering 97% of atlas.Precuneous (Precuneous Cortex)	C>0	+04 -64 +36	25102	0
	3310 voxels (13%) covering 67% of atlas.sLOC l (Lateral Occipital Cortex, superior division Left)
	2524 voxels (10%) covering 52% of atlas.sLOC r (Lateral Occipital Cortex, superior division Right)
	2258 voxels (9%) covering 94% of atlas.PC (Cingulate Gyrus, posterior division)
	1096 voxels (4%) covering 75% of atlas.AG r (Angular Gyrus Right)
	665 voxels (3%) covering 70% of atlas.AG l (Angular Gyrus Left)
	432 voxels (2%) covering 34% of atlas.Thalamus r
	380 voxels (2%) covering 97% of atlas.pPaHC l (Parahippocampal Gyrus, posterior division Left)
	364 voxels (1%) covering 48% of atlas.Hippocampus l
	343 voxels (1%) covering 49% of atlas.Hippocampus r
	321 voxels (1%) covering 24% of atlas.Thalamus l
	314 voxels (1%) covering 37% of atlas.pTFusC l (Temporal Fusiform Cortex, posterior division Left)
	299 voxels (1%) covering 94% of atlas.pPaHC r (Parahippocampal Gyrus, posterior division Right)
	185 voxels (1%) covering 26% of atlas.pTFusC r (Temporal Fusiform Cortex, posterior division Right)
	179 voxels (1%) covering 10% of atlas.LG r (Lingual Gyrus Right)
	169 voxels (1%) covering 11% of atlas.LG l (Lingual Gyrus Left)
	162 voxels (1%) covering 25% of atlas.Cuneal r (Cuneal Cortex Right)
	159 voxels (1%) covering 25% of atlas.Ver45 (Vermis 4 5)
	156 voxels (1%) covering 27% of atlas.aPaHC l (Parahippocampal Gyrus, anterior division Left)
	142 voxels (1%) covering 16% of atlas.Cereb45 l (Cerebelum 4 5 Left)
	138 voxels (1%) covering 21% of atlas.aPaHC r (Parahippocampal Gyrus, anterior division Right)
	113 voxels (0%) covering 22% of atlas.Cuneal l (Cuneal Cortex Left)
	79 voxels (0%) covering 12% of atlas.ICC l (Intracalcarine Cortex Left)
	47 voxels (0%) covering 64% of atlas.SCC l (Supracalcarine Cortex Left)
	35 voxels (0%) covering 24% of atlas.SCC r (Supracalcarine Cortex Right)
	433 voxels (22%) covering 30% of atlas.FP r (Frontal Pole Right)	C>0	+06 +50 -12	10852	0
	1396 voxels (13%) covering 20% of atlas.FP l (Frontal Pole Left)
	919 voxels (8%) covering 93% of atlas.MedFC (Frontal Medial Cortex)
	733 voxels (7%) covering 27% of atlas.SFG r (Superior Frontal Gyrus Right)
	708 voxels (7%) covering 27% of atlas.AC (Cingulate Gyrus, anterior division)
	703 voxels (6%) covering 26% of atlas.MidFG r (Middle Frontal Gyrus Right)
	639 voxels (6%) covering 47% of atlas.PaCiG r (Paracingulate Gyrus Right)
	591 voxels (5%) covering 45% of atlas.PaCiG l (Paracingulate Gyrus Left)
	589 voxels (5%) covering 52% of atlas.SubCalC (Subcallosal Cortex)
	14 voxels (0%) covering 13% of atlas.Accumbens l
	637 voxels (37%) covering 27% of atlas.TP r (Temporal Pole Right)	C>0	+58 +02 -24	1704	0
	363 voxels (21%) covering 89% of atlas.aMTG r (Middle Temporal Gyrus, anterior division Right)
	303 voxels (18%) covering 22% of atlas.pMTG r (Middle Temporal Gyrus, posterior division Right)
	107 voxels (6%) covering 38% of atlas.aSTG r (Superior Temporal Gyrus, anterior division Right)
	665 voxels (41%) covering 23% of atlas.SFG l (Superior Frontal Gyrus Left)	C>0	-24 +30 +38	1629	0
	449 voxels (28%) covering 15% of atlas.MidFG l (Middle Frontal Gyrus Left)
	84 voxels (32%) covering 61% of atlas.Cereb9 r (Cerebelum 9 Right)	C>0	-08 -52 -48	1492
	428 voxels (29%) covering 50% of atlas.Cereb9 l (Cerebelum 9 Left)
	36 voxels (2%) covering 22% of atlas.Ver9 (Vermis 9)
	516 voxels (35%) covering 22% of atlas.TP l (Temporal Pole Left)	C>0	-56 -54 -02	1472	0
	379 voxels (26%) covering 84% of atlas.aMTG l (Middle Temporal Gyrus, anterior division Left)
	286 voxels (19%) covering 21% of atlas.pMTG l (Middle Temporal Gyrus, posterior division Left)
	73 voxels (5%) covering 26% of atlas.aSTG l (Superior Temporal Gyrus, anterior division Left)
	189 voxels (51%) covering 10% of atlas.Cereb2 l (Cerebelum Crus2 Left)	C>0	-08 -84 -40	371	0
	1097 voxels (18%) covering 26% of atlas.PreCG r (Precentral Gyrus Right)	C<0	+42 +06 +00	5986	0
	640 voxels (11%) covering 48% of atlas.IC r (Insular Cortex Right)
	609 voxels (10%) covering 69% of atlas.CO r (Central Opercular Cortex Right)
	468 voxels (8%) covering 14% of atlas.PostCG r (Postcentral Gyrus Right)
	451 voxels (8%) covering 66% of atlas.IFG oper r (Inferior Frontal Gyrus, pars opercularis Right)
	281 voxels (5%) covering 90% of atlas.FO r (Frontal Operculum Cortex Right)
	248 voxels (4%) covering 31% of atlas.aSMG r (Supramarginal Gyrus, anterior division Right)
	196 voxels (3%) covering 24% of atlas.Putamen r
	172 voxels (3%) covering 39% of atlas.PT r (Planum Temporale Right)
	158 voxels (3%) covering 29% of atlas.PO r (Parietal Operculum Cortex Right)
	81 voxels (1%) covering 21% of atlas.PP r (Planum Polare Right)
	43 voxels (1%) covering 10% of atlas.pSTG r (Superior Temporal Gyrus, posterior division Right)
	649 voxels (19%) covering 15% of atlas.PreCG l (Precentral Gyrus Left)	C<0	-50 +12 +00	3346	0
	586 voxels (18%) covering 44% of atlas.IC l (Insular Cortex Left)
	527 voxels (16%) covering 69% of atlas.IFG oper l (Inferior Frontal Gyrus, pars opercularis Left)
	469 voxels (14%) covering 48% of atlas.CO l (Central Opercular Cortex Left)
	297 voxels (9%) covering 84% of atlas.FO l (Frontal Operculum Cortex Left)
	40 voxels (1%) covering 11% of atlas.PP l (Planum Polare Left)
	76 voxels (33%) covering 53% of atlas.SMA r (Juxtapositional Lobule Cortex -formerly Supplementary Motor Cortex- Right)	C<0	+04 +06 +60	1152	0
	265 voxels (23%) covering 41% of atlas.SMA L(Juxtapositional Lobule Cortex -formerly Supplementary Motor Cortex- Left)
	312 voxels (43%) covering 15% of atlas.iLOC r (Lateral Occipital Cortex, inferior division Right)	C<0	+46 -84 +00	722	0
	311 voxels (68%) covering 12% of atlas.OP l (Occipital Pole Left)	C<0	-14 -94 +24	459	0
	189 voxels (51%) covering 10% of atlas.Cereb2 l (Cerebelum Crus2 Left)	C<0	-08 -84 -40	371	0
	61 voxels (82%) covering 11% of atlas.PO l (Parietal Operculum Cortex Left)	C<0	-44 -40 +24	74	0

## Sheet: FPN
Seed	Brain structures (overlapping ≥ 10%)	Correlation class	Cluster centroid coordinates	Cluster size (#voxels)	peak p-FWE 10^-14
LPFC_L	3647 voxels (26%) covering 53% of atlas.FP l (Frontal Pole Left)	C>0	-42 +44 -04	14202	0
	2618 voxels (18%) covering 89% of atlas.MidFG l (Middle Frontal Gyrus Left)
	1474 voxels (10%) covering 52% of atlas.SFG l (Superior Frontal Gyrus Left)
	789 voxels (6%) covering 47% of atlas.FOrb l (Frontal Orbital Cortex Left)
	634 voxels (4%) covering 98% of atlas.IFG tri l (Inferior Frontal Gyrus, pars triangularis Left)
	631 voxels (4%) covering 82% of atlas.IFG oper l (Inferior Frontal Gyrus, pars opercularis Left)
	325 voxels (2%) covering 12% of atlas.SFG r (Superior Frontal Gyrus Right)
	305 voxels (2%) covering 23% of atlas.PaCiG l (Paracingulate Gyrus Left)
	224 voxels (2%) covering 16% of atlas.PaCiG r (Paracingulate Gyrus Right)
	1682 voxels (13%) covering 67% of atlas.Cereb1 r (Cerebelum Crus1 Right)	C>0	+12 -82 -28	12558	0
	1638 voxels (13%) covering 76% of atlas.Cereb2 r (Cerebelum Crus2 Right)
	1190 voxels (9%) covering 62% of atlas.Cereb2 l (Cerebelum Crus2 Left)
	902 voxels (7%) covering 39% of atlas.Cereb1 l (Cerebelum Crus1 Left)
	733 voxels (6%) covering 54% of atlas.pMTG r (Middle Temporal Gyrus, posterior division Right)
	721 voxels (6%) covering 76% of atlas.pITG r (Inferior Temporal Gyrus, posterior division Right)
	447 voxels (4%) covering 57% of atlas.toITG r (Inferior Temporal Gyrus, temporooccipital part Right)
	396 voxels (3%) covering 34% of atlas.toMTG r (Middle Temporal Gyrus, temporooccipital part Right)
	358 voxels (3%) covering 14% of atlas.OP r (Occipital Pole Right)
	338 voxels (3%) covering 65% of atlas.Cereb7 r (Cerebelum 7b Right)
	307 voxels (2%) covering 12% of atlas.OP l (Occipital Pole Left)
	275 voxels (2%) covering 12% of atlas.Cereb8 r (Cerebelum 8 Right)
	263 voxels (2%) covering 17% of atlas.Cereb6 r (Cerebelum 6 Right)
	142 voxels (1%) covering 25% of atlas.Cereb7 l (Cerebelum 7b Left)
	120 voxels (1%) covering 14% of atlas.OFusG r (Occipital Fusiform Gyrus Right)
	100 voxels (1%) covering 31% of atlas.aITG r (Inferior Temporal Gyrus, anterior division Right)
	66 voxels (1%) covering 34% of atlas.Ver7 (Vermis 7)
	45 voxels (0%) covering 11% of atlas.aMTG r (Middle Temporal Gyrus, anterior division Right)
	268 voxels (41%) covering 40% of atlas.FP r (Frontal Pole Right)	C>0	+46 +50 -12	7973	0
	2175 voxels (27%) covering 79% of atlas.MidFG r (Middle Frontal Gyrus Right)
	333 voxels (4%) covering 49% of atlas.IFG oper r (Inferior Frontal Gyrus, pars opercularis Right)
	289 voxels (4%) covering 11% of atlas.SFG r (Superior Frontal Gyrus Right)
	232 voxels (3%) covering 42% of atlas.IFG tri r (Inferior Frontal Gyrus, pars triangularis Right)
	198 voxels (2%) covering 14% of atlas.FOrb r (Frontal Orbital Cortex Right)
	1978 voxels (43%) covering 40% of atlas.sLOC l (Lateral Occipital Cortex, superior division Left)	C>0	-48 -52 +48	4648	0
	696 voxels (15%) covering 73% of atlas.AG l (Angular Gyrus Left)
	632 voxels (14%) covering 59% of atlas.pSMG l (Supramarginal Gyrus, posterior division Left)
	406 voxels (9%) covering 28% of atlas.SPL l (Superior Parietal Lobule Left)
	171 voxels (4%) covering 18% of atlas.aSMG l (Supramarginal Gyrus, anterior division Left)
	1076 voxels (26%) covering 78% of atlas.pMTG l (Middle Temporal Gyrus, posterior division Left)	C>0	-60 -42 -12	4186	0
	828 voxels (20%) covering 81% of atlas.pITG l (Inferior Temporal Gyrus, posterior division Left)
	468 voxels (11%) covering 67% of atlas.toITG l (Inferior Temporal Gyrus, temporooccipital part Left)
	406 voxels (10%) covering 47% of atlas.toMTG l (Middle Temporal Gyrus, temporooccipital part Left)
	185 voxels (4%) covering 55% of atlas.aITG l (Inferior Temporal Gyrus, anterior division Left)
	95 voxels (2%) covering 21% of atlas.aMTG l (Middle Temporal Gyrus, anterior division Left)
	70 voxels (2%) covering 18% of atlas.pSTG l (Superior Temporal Gyrus, posterior division Left)
	1076 voxels (39%) covering 22% of atlas.sLOC r (Lateral Occipital Cortex, superior division Right)	C>0	+46 -58 +50	2789	0
	788 voxels (28%) covering 54% of atlas.AG r (Angular Gyrus Right)
	452 voxels (16%) covering 37% of atlas.pSMG r (Supramarginal Gyrus, posterior division Right)
	180 voxels (45%) covering 34% of atlas.Caudate l	C>0	-14 +02 +14	401	0
	324 voxels (94%) covering 14% of atlas.PC (Cingulate Gyrus, posterior division)	C>0	-02 -34 +38	346	0
	73 voxels (66%) covering 14% of atlas.Caudate r	C>0	+16 +06 +14	111	0
	1326 voxels (12%) covering 51% of atlas.AC (Cingulate Gyrus, anterior division)	C<0	-14 -52 +66	141450	0
	1239 voxels (11%) covering 34% of atlas.PostCG l (Postcentral Gyrus Left)
	1075 voxels (9%) covering 33% of atlas.PostCG r (Postcentral Gyrus Right)
	663 voxels (6%) covering 45% of atlas.SPL r (Superior Parietal Lobule Right)
	620 voxels (5%) covering 63% of atlas.CO l (Central Opercular Cortex Left)
	540 voxels (5%) covering 10% of atlas.Precuneous (Precuneous Cortex)
	431 voxels (4%) covering 49% of atlas.CO r (Central Opercular Cortex Right)
	423 voxels (4%) covering 10% of atlas.PreCG l (Precentral Gyrus Left)
	409 voxels (4%) covering 30% of atlas.IC r (Insular Cortex Right)
	403 voxels (4%) covering 28% of atlas.SPL l (Superior Parietal Lobule Left)
	333 voxels (3%) covering 62% of atlas.PO r (Parietal Operculum Cortex Right)
	325 voxels (3%) covering 51% of atlas.SMA L(Juxtapositional Lobule Cortex -formerly Supplementary Motor Cortex- Left)
	314 voxels (3%) covering 55% of atlas.PO l (Parietal Operculum Cortex Left)
	301 voxels (3%) covering 42% of atlas.SMA r (Juxtapositional Lobule Cortex -formerly Supplementary Motor Cortex- Right)
	206 voxels (2%) covering 26% of atlas.aSMG r (Supramarginal Gyrus, anterior division Right)
	181 voxels (2%) covering 14% of atlas.IC l (Insular Cortex Left)
					0
	330 voxels (78%) covering 16% of atlas.iLOC l (Lateral Occipital Cortex, inferior division Left)	C<0	-48 -76 +06	421

## Sheet: SMN
Seed	Brain structures (overlapping ≥ 10%)	Correlation class	Cluster centroid coordinates	Cluster size (#voxels)	peak p-FWE 10^-14
SensoriMotor lateral_L	3995 voxels (10%) covering 92% of atlas.PreCG l (Precentral Gyrus Left)	C>0	-56 -10 +12	40100	0
	3962 voxels (10%) covering 93% of atlas.PreCG r (Precentral Gyrus Right)
	3513 voxels (9%) covering 96% of atlas.PostCG l (Postcentral Gyrus Left)
	3123 voxels (8%) covering 97% of atlas.PostCG r (Postcentral Gyrus Right)
	982 voxels (2%) covering 73% of atlas.IC r (Insular Cortex Right)
	976 voxels (2%) covering 100% of atlas.CO l (Central Opercular Cortex Left)
	970 voxels (2%) covering 66% of atlas.SPL r (Superior Parietal Lobule Right)
	929 voxels (2%) covering 70% of atlas.IC l (Insular Cortex Left)
	877 voxels (2%) covering 100% of atlas.CO r (Central Opercular Cortex Right)
	846 voxels (2%) covering 58% of atlas.SPL l (Superior Parietal Lobule Left)
	695 voxels (2%) covering 97% of atlas.SMA r (Juxtapositional Lobule Cortex -formerly Supplementary Motor Cortex- Right)
	679 voxels (2%) covering 26% of atlas.AC (Cingulate Gyrus, anterior division)
	619 voxels (2%) covering 96% of atlas.SMA L(Juxtapositional Lobule Cortex -formerly Supplementary Motor Cortex- Left)
	617 voxels (2%) covering 77% of atlas.aSMG r (Supramarginal Gyrus, anterior division Right)
	571 voxels (1%) covering 60% of atlas.aSMG l (Supramarginal Gyrus, anterior division Left)
	562 voxels (1%) covering 99% of atlas.PT l (Planum Temporale Left)
	557 voxels (1%) covering 98% of atlas.PO l (Parietal Operculum Cortex Left)
	524 voxels (1%) covering 97% of atlas.PO r (Parietal Operculum Cortex Right)
	481 voxels (1%) covering 18% of atlas.SFG r (Superior Frontal Gyrus Right)
	450 voxels (1%) covering 16% of atlas.SFG l (Superior Frontal Gyrus Left)
	439 voxels (1%) covering 100% of atlas.PT r (Planum Temporale Right)
	366 voxels (1%) covering 97% of atlas.PP r (Planum Polare Right)
	330 voxels (1%) covering 92% of atlas.PP l (Planum Polare Left)
	320 voxels (1%) covering 37% of atlas.Putamen l
	309 voxels (1%) covering 13% of atlas.TP r (Temporal Pole Right)
	309 voxels (1%) covering 100% of atlas.HG l (Heschl's Gyrus Left)
	282 voxels (1%) covering 100% of atlas.HG r (Heschl's Gyrus Right)
	229 voxels (1%) covering 28% of atlas.Putamen r
	204 voxels (1%) covering 52% of atlas.pSTG l (Superior Temporal Gyrus, posterior division Left)
	201 voxels (1%) covering 29% of atlas.IFG oper r (Inferior Frontal Gyrus, pars opercularis Right)
	186 voxels (0%) covering 45% of atlas.pSTG r (Superior Temporal Gyrus, posterior division Right)
	159 voxels (0%) covering 46% of atlas.Amygdala r
	142 voxels (0%) covering 51% of atlas.aSTG l (Superior Temporal Gyrus, anterior division Left)
	138 voxels (0%) covering 18% of atlas.IFG oper l (Inferior Frontal Gyrus, pars opercularis Left)
	121 voxels (0%) covering 44% of atlas.aSTG r (Superior Temporal Gyrus, anterior division Right)
	94 voxels (0%) covering 29% of atlas.Amygdala l
	73 voxels (0%) covering 21% of atlas.FO l (Frontal Operculum Cortex Left)
	50 voxels (0%) covering 16% of atlas.FO r (Frontal Operculum Cortex Right)
	1565 voxels (12%) covering 77% of atlas.iLOC l (Lateral Occipital Cortex, inferior division Left)	C>0	+18 -66 -18	13187	0
	1327 voxels (10%) covering 65% of atlas.iLOC r (Lateral Occipital Cortex, inferior division Right)
	1090 voxels (8%) covering 63% of atlas.LG r (Lingual Gyrus Right)
	902 voxels (7%) covering 59% of atlas.LG l (Lingual Gyrus Left)
	712 voxels (5%) covering 46% of atlas.Cereb6 r (Cerebelum 6 Right)
	685 voxels (5%) covering 73% of atlas.OFusG l (Occipital Fusiform Gyrus Left)
	638 voxels (5%) covering 49% of atlas.Cereb6 l (Cerebelum 6 Left)
	598 voxels (5%) covering 23% of atlas.OP l (Occipital Pole Left)
	565 voxels (4%) covering 64% of atlas.OFusG r (Occipital Fusiform Gyrus Right)
	389 voxels (3%) covering 48% of atlas.TOFusC r (Temporal Occipital Fusiform Cortex Right)
	329 voxels (2%) covering 51% of atlas.Cuneal r (Cuneal Cortex Right)
	269 voxels (2%) covering 41% of atlas.TOFusC l (Temporal Occipital Fusiform Cortex Left)
	264 voxels (2%) covering 51% of atlas.Cuneal l (Cuneal Cortex Left)
	239 voxels (2%) covering 32% of atlas.ICC r (Intracalcarine Cortex Right)
	170 voxels (1%) covering 15% of atlas.toMTG r (Middle Temporal Gyrus, temporooccipital part Right)
	141 voxels (1%) covering 18% of atlas.toITG r (Inferior Temporal Gyrus, temporooccipital part Right)
	139 voxels (1%) covering 22% of atlas.ICC l (Intracalcarine Cortex Left)
	127 voxels (1%) covering 38% of atlas.Ver6 (Vermis 6)
	114 voxels (1%) covering 19% of atlas.Cereb45 r (Cerebelum 4 5 Right)
	113 voxels (1%) covering 13% of atlas.Cereb45 l (Cerebelum 4 5 Left)
	97 voxels (1%) covering 11% of atlas.toMTG l (Middle Temporal Gyrus, temporooccipital part Left)
	82 voxels (1%) covering 12% of atlas.toITG l (Inferior Temporal Gyrus, temporooccipital part Left)
	73 voxels (1%) covering 12% of atlas.Ver45 (Vermis 4 5)
	64 voxels (0%) covering 45% of atlas.SCC r (Supracalcarine Cortex Right)
	15 voxels (0%) covering 21% of atlas.SCC l (Supracalcarine Cortex Left)
	133 voxels (70%) covering 10% of atlas.Thalamus l	C>0	-12 -24 -04	191	0
	125 voxels (78%) covering 10% of atlas.Thalamus r	C>0	+16 -24 -04	161	0
	1174 voxels (25%) covering 40% of atlas.MidFG l (Middle Frontal Gyrus Left)	C<0	-42 +18 +50	4717	0
	1035 voxels (22%) covering 38% of atlas.MidFG r (Middle Frontal Gyrus Right)
	732 voxels (16%) covering 26% of atlas.SFG l (Superior Frontal Gyrus Left)
	407 voxels (9%) covering 15% of atlas.SFG r (Superior Frontal Gyrus Right)
	229 voxels (5%) covering 17% of atlas.PaCiG l (Paracingulate Gyrus Left)
	1689 voxels (50%) covering 30% of atlas.Precuneous (Precuneous Cortex)	C<0	-06 +42 -42	3392	0
	1196 voxels (35%) covering 50% of atlas.PC (Cingulate Gyrus, posterior division)
	1224 voxels (51%) covering 25% of atlas.sLOC l (Lateral Occipital Cortex, superior division Left)	C<0	-48 -58 +48	2387	0
	578 voxels (24%) covering 61% of atlas.AG l (Angular Gyrus Left)
	271 voxels (11%) covering 25% of atlas.pSMG l (Supramarginal Gyrus, posterior division Left)
	845 voxels (51%) covering 58% of atlas.AG r (Angular Gyrus Right)	C<0	+54 -52 +36	1669	0
	645 voxels (39%) covering 13% of atlas.sLOC r (Lateral Occipital Cortex, superior division Right)
	346 voxels (85%) covering 25% of atlas.pMTG l (Middle Temporal Gyrus, posterior division Left)	C<0	-60 -30 -12	406	0
	271 voxels (79%) covering 14% of atlas.Cereb2 l (Cerebelum Crus2 Left)	C<0	-20 -76 -34	344	0

## Sheet: DAN
Seed	Brain structures (overlapping ≥ 10%)	Correlation class	Cluster centroid coordinates	Cluster size (#voxels)	peak p-FWE 10^-14
Ipsilateral_L	1916 voxels (11%) covering 52% of atlas.PostCG l (Postcentral Gyrus Left)	C>0	-56 -28 +42	16700	0
	1463 voxels (9%) covering 99% of atlas.SPL r (Superior Parietal Lobule Right)
	1454 voxels (9%) covering 100% of atlas.SPL l (Superior Parietal Lobule Left)
	1367 voxels (8%) covering 42% of atlas.PostCG r (Postcentral Gyrus Right)
	1365 voxels (8%) covering 27% of atlas.sLOC l (Lateral Occipital Cortex, superior division Left)
	1277 voxels (8%) covering 23% of atlas.Precuneous (Precuneous Cortex)
	1182 voxels (7%) covering 25% of atlas.sLOC r (Lateral Occipital Cortex, superior division Right)
	948 voxels (6%) covering 99% of atlas.aSMG l (Supramarginal Gyrus, anterior division Left)
	801 voxels (5%) covering 100% of atlas.aSMG r (Supramarginal Gyrus, anterior division Right)
	398 voxels (2%) covering 32% of atlas.pSMG r (Supramarginal Gyrus, posterior division Right)
	333 voxels (2%) covering 31% of atlas.pSMG l (Supramarginal Gyrus, posterior division Left)
	194 voxels (1%) covering 34% of atlas.PO l (Parietal Operculum Cortex Left)
	124 voxels (1%) covering 23% of atlas.PO r (Parietal Operculum Cortex Right)
	683 voxels (21%) covering 30% of atlas.Cereb8 r (Cerebelum 8 Right)	C>0	+54 -54 -18	3222	0
	607 voxels (19%) covering 78% of atlas.toITG r (Inferior Temporal Gyrus, temporooccipital part Right)
	407 voxels (13%) covering 26% of atlas.Cereb6 r (Cerebelum 6 Right)
	273 voxels (8%) covering 11% of atlas.Cereb1 r (Cerebelum Crus1 Right)
	213 voxels (7%) covering 18% of atlas.toMTG r (Middle Temporal Gyrus, temporooccipital part Right)
	173 voxels (5%) covering 18% of atlas.pITG r (Inferior Temporal Gyrus, posterior division Right)
	119 voxels (4%) covering 17% of atlas.pTFusC r (Temporal Fusiform Cortex, posterior division Right)
	29 voxels (1%) covering 18% of atlas.Cereb10 r (Cerebelum 10 Right)
	780 voxels (25%) covering 28% of atlas.SFG l (Superior Frontal Gyrus Left)	C>0	-24 -06 +56	3128	0
	597 voxels (19%) covering 23% of atlas.AC (Cingulate Gyrus, anterior division)
	212 voxels (7%) covering 33% of atlas.SMA L(Juxtapositional Lobule Cortex -formerly Supplementary Motor Cortex- Left)
	179 voxels (6%) covering 25% of atlas.SMA r (Juxtapositional Lobule Cortex -formerly Supplementary Motor Cortex- Right)
	660 voxels (22%) covering 95% of atlas.toITG l (Inferior Temporal Gyrus, temporooccipital part Left)	C>0	-50 -60 -10	2986	0
	420 voxels (14%) covering 21% of atlas.iLOC l (Lateral Occipital Cortex, inferior division Left)
	395 voxels (13%) covering 21% of atlas.Cereb8 l (Cerebelum 8 Left)
	280 voxels (9%) covering 32% of atlas.toMTG l (Middle Temporal Gyrus, temporooccipital part Left)
	204 voxels (7%) covering 24% of atlas.pTFusC l (Temporal Fusiform Cortex, posterior division Left)
	177 voxels (6%) covering 17% of atlas.pITG l (Inferior Temporal Gyrus, posterior division Left)
	25 voxels (1%) covering 17% of atlas.Cereb10 l (Cerebelum 10 Left)
	684 voxels (27%) covering 16% of atlas.PreCG l (Precentral Gyrus Left)	C>0	-50 +06 +20	2572	0
	522 voxels (20%) covering 39% of atlas.IC l (Insular Cortex Left)
	349 voxels (14%) covering 46% of atlas.IFG oper l (Inferior Frontal Gyrus, pars opercularis Left)
	280 voxels (11%) covering 29% of atlas.CO l (Central Opercular Cortex Left)
	91 voxels (4%) covering 25% of atlas.PP l (Planum Polare Left)
	469 voxels (27%) covering 11% of atlas.PreCG r (Precentral Gyrus Right)	C>0	+52 +08 +26	1759	0
	416 voxels (24%) covering 31% of atlas.IC r (Insular Cortex Right)
	357 voxels (20%) covering 52% of atlas.IFG oper r (Inferior Frontal Gyrus, pars opercularis Right)
	121 voxels (7%) covering 14% of atlas.CO r (Central Opercular Cortex Right)
	46 voxels (3%) covering 12% of atlas.PP r (Planum Polare Right)
	741 voxels (45%) covering 11% of atlas.FP l (Frontal Pole Left)	C>0	-38 +36 +24	1657	0
	426 voxels (26%) covering 15% of atlas.MidFG l (Middle Frontal Gyrus Left)
	164 voxels (10%) covering 25% of atlas.IFG tri l (Inferior Frontal Gyrus, pars triangularis Left)
	660 voxels (44%) covering 25% of atlas.SFG r (Superior Frontal Gyrus Right)	C>0	+28 -04 +60	1514	0
	90 voxels (22%) covering 17% of atlas.Cereb7 r (Cerebelum 7b Right)	C>0	+18 -72 -48	411	0
	56 voxels (25%) covering 16% of atlas.FO l (Frontal Operculum Cortex Left)	C>0	-30 +18 +06	223
	153 voxels (95%) covering 11% of atlas.Thalamus l	C>0	-14 -28 +6	161	0
	67 voxels (86%) covering 21% of atlas.aTFusC l (Temporal Fusiform Cortex, anterior division Left)	C>0	-26 -06 -46	78	0
	1349 voxels (25%) covering 17% of atlas.FP r (Frontal Pole Right)	C<0	+14 +36 +60	5395	0
	884 voxels (16%) covering 13% of atlas.FP l (Frontal Pole Left)
	445 voxels (8%) covering 45% of atlas.MedFC (Frontal Medial Cortex)
	445 voxels (8%) covering 34% of atlas.PaCiG l (Paracingulate Gyrus Left)
	439 voxels (8%) covering 32% of atlas.PaCiG r (Paracingulate Gyrus Right)
	312 voxels (6%) covering 12% of atlas.SFG r (Superior Frontal Gyrus Right)
	291 voxels (5%) covering 11% of atlas.AC (Cingulate Gyrus, anterior division)
	914 voxels (48%) covering 16% of atlas.Precuneous (Precuneous Cortex)	C<0	-06 -58 +26	1914	0
	703 voxels (37%) covering 29% of atlas.PC (Cingulate Gyrus, posterior division)
	336 voxels (55%) covering 23% of atlas.AG r (Angular Gyrus Right)	C<0	+54 -58 +32	607	0
	221 voxels (45%) covering 49% of atlas.aMTG l (Middle Temporal Gyrus, anterior division Left)	C<0	-66 -06 -18	490	0
	204 voxels (46%) covering 50% of atlas.aMTG r (Middle Temporal Gyrus, anterior division Right)	C<0	+60 -06 -22	445	0
	185 voxels (42%) covering 14% of atlas.pMTG r (Middle Temporal Gyrus, posterior division Right)
	311 voxels (97%) covering 12% of atlas.OP l (Occipital Pole Left)	C<0	-12 -100 +20	319	0

## Sheet: VN
Seed	Brain structures (overlapping ≥ 10%)	Correlation class	Cluster centroid coordinates	Cluster size (#voxels)	peak p-FWE 10^-14
Visual medial	2536 voxels (8%) covering 96% of atlas.OP l (Occipital Pole Left)	C>0	+00 -76 +14	30664	0
	2368 voxels (8%) covering 95% of atlas.OP r (Occipital Pole Right)
	1783 voxels (6%) covering 87% of atlas.iLOC r (Lateral Occipital Cortex, inferior division Right)
	1715 voxels (6%) covering 99% of atlas.LG r (Lingual Gyrus Right)
	1552 voxels (5%) covering 76% of atlas.iLOC l (Lateral Occipital Cortex, inferior division Left)
	1493 voxels (5%) covering 98% of atlas.LG l (Lingual Gyrus Left)
	1465 voxels (5%) covering 26% of atlas.Precuneous (Precuneous Cortex)
	1207 voxels (4%) covering 25% of atlas.sLOC r (Lateral Occipital Cortex, superior division Right)
	932 voxels (3%) covering 100% of atlas.OFusG l (Occipital Fusiform Gyrus Left)
	888 voxels (3%) covering 100% of atlas.OFusG r (Occipital Fusiform Gyrus Right)
	772 voxels (3%) covering 16% of atlas.sLOC l (Lateral Occipital Cortex, superior division Left)
	752 voxels (2%) covering 100% of atlas.ICC r (Intracalcarine Cortex Right)
	708 voxels (2%) covering 87% of atlas.TOFusC r (Temporal Occipital Fusiform Cortex Right)
	652 voxels (2%) covering 42% of atlas.Cereb6 r (Cerebelum 6 Right)
	641 voxels (2%) covering 100% of atlas.ICC l (Intracalcarine Cortex Left)
	641 voxels (2%) covering 100% of atlas.Cuneal r (Cuneal Cortex Right)
	633 voxels (2%) covering 49% of atlas.Cereb6 l (Cerebelum 6 Left)
	570 voxels (2%) covering 87% of atlas.TOFusC l (Temporal Occipital Fusiform Cortex Left)
	519 voxels (2%) covering 100% of atlas.Cuneal l (Cuneal Cortex Left)
	388 voxels (1%) covering 17% of atlas.Cereb1 l (Cerebelum Crus1 Left)
	368 voxels (1%) covering 41% of atlas.Cereb45 l (Cerebelum 4 5 Left)
	309 voxels (1%) covering 50% of atlas.Ver45 (Vermis 4 5)
	287 voxels (1%) covering 11% of atlas.Cereb1 r (Cerebelum Crus1 Right)
	281 voxels (1%) covering 46% of atlas.Cereb45 r (Cerebelum 4 5 Right)
	230 voxels (1%) covering 10% of atlas.PC (Cingulate Gyrus, posterior division)
	154 voxels (1%) covering 46% of atlas.Ver6 (Vermis 6)
	143 voxels (0%) covering 100% of atlas.SCC r (Supracalcarine Cortex Right)
	110 voxels (0%) covering 14% of atlas.Hippocampus l
	97 voxels (0%) covering 14% of atlas.Hippocampus r
	87 voxels (0%) covering 27% of atlas.pPaHC r (Parahippocampal Gyrus, posterior division Right)
	82 voxels (0%) covering 21% of atlas.pPaHC l (Parahippocampal Gyrus, posterior division Left)
	72 voxels (0%) covering 99% of atlas.SCC l (Supracalcarine Cortex Left)
	1893 voxels (17%) covering 44% of atlas.PreCG r (Precentral Gyrus Right)	C>0	-44 -16 +62	11413	0
	1884 voxels (17%) covering 43% of atlas.PreCG l (Precentral Gyrus Left)
	1807 voxels (16%) covering 49% of atlas.PostCG l (Postcentral Gyrus Left)
	1615 voxels (14%) covering 50% of atlas.PostCG r (Postcentral Gyrus Right)
	467 voxels (4%) covering 20% of atlas.TP l (Temporal Pole Left)
	267 voxels (2%) covering 47% of atlas.PT l (Planum Temporale Left)
	155 voxels (1%) covering 40% of atlas.pSTG l (Superior Temporal Gyrus, posterior division Left)
	148 voxels (1%) covering 33% of atlas.aMTG l (Middle Temporal Gyrus, anterior division Left)
	144 voxels (1%) covering 15% of atlas.CO l (Central Opercular Cortex Left)
	143 voxels (1%) covering 51% of atlas.aSTG l (Superior Temporal Gyrus, anterior division Left)
	134 voxels (1%) covering 48% of atlas.aSTG r (Superior Temporal Gyrus, anterior division Right)
	129 voxels (1%) covering 23% of atlas.PO l (Parietal Operculum Cortex Left)
	128 voxels (1%) covering 15% of atlas.CO r (Central Opercular Cortex Right)
	112 voxels (1%) covering 36% of atlas.HG l (Heschl's Gyrus Left)
	90 voxels (1%) covering 20% of atlas.PT r (Planum Temporale Right)
	86 voxels (1%) covering 16% of atlas.PO r (Parietal Operculum Cortex Right)
	83 voxels (1%) covering 29% of atlas.HG r (Heschl's Gyrus Right)
	1260 voxels (49%) covering 18% of atlas.FP l (Frontal Pole Left)	C>0	-08 +66 +24	2572	0
	320 voxels (12%) covering 33% of atlas.MedFC (Frontal Medial Cortex)
	227 voxels (9%) covering 17% of atlas.PaCiG l (Paracingulate Gyrus Left)
	37 voxels (34%) covering 15% of atlas.Ver8 (Vermis 8)	C>0	+00 -58 -42	110	0
	24 voxels (22%) covering 14% of atlas.Ver9 (Vermis 9)
	638 voxels (47%) covering 52% of atlas.pSMG r (Supramarginal Gyrus, posterior division Right)	C<0	+64 -30 +48	1358	0
	303 voxels (22%) covering 38% of atlas.aSMG r (Supramarginal Gyrus, anterior division Right)
	489 voxels (49%) covering 51% of atlas.aSMG l (Supramarginal Gyrus, anterior division Left)	C<0	-54 -36 +38	994	0
	249 voxels (25%) covering 23% of atlas.pSMG l (Supramarginal Gyrus, posterior division Left)
	96 voxels (79%) covering 14% of atlas.IFG oper r (Inferior Frontal Gyrus, pars opercularis Right)	C<0	+48 +12 +18	121	0

## Sheet: LN
Seed	Brain structures (overlapping ≥ 10%)	Correlation class	Cluster centroid coordinates	Cluster size (#voxels)	peak p-FWE 10^-14
IFG_L	2698 voxels (12%) covering 39% of atlas.FP l (Frontal Pole Left)	C>0	-50 +26 +00	22430	0
	1692 voxels (8%) covering 72% of atlas.TP l (Temporal Pole Left)
	1691 voxels (8%) covering 58% of atlas.MidFG l (Middle Frontal Gyrus Left)
	1277 voxels (6%) covering 45% of atlas.SFG l (Superior Frontal Gyrus Left)
	1150 voxels (5%) covering 83% of atlas.pMTG l (Middle Temporal Gyrus, posterior division Left)
	1040 voxels (5%) covering 62% of atlas.FOrb l (Frontal Orbital Cortex Left)
	1012 voxels (5%) covering 38% of atlas.SFG r (Superior Frontal Gyrus Right)
	886 voxels (4%) covering 83% of atlas.pSMG l (Supramarginal Gyrus, posterior division Left)
	882 voxels (4%) covering 93% of atlas.AG l (Angular Gyrus Left)
	647 voxels (3%) covering 84% of atlas.IFG oper l (Inferior Frontal Gyrus, pars opercularis Left)
	594 voxels (3%) covering 69% of atlas.toMTG l (Middle Temporal Gyrus, temporooccipital part Left)
	570 voxels (3%) covering 88% of atlas.IFG tri l (Inferior Frontal Gyrus, pars triangularis Left)
	549 voxels (2%) covering 11% of atlas.sLOC l (Lateral Occipital Cortex, superior division Left)
	485 voxels (2%) covering 37% of atlas.PaCiG l (Paracingulate Gyrus Left)
	306 voxels (1%) covering 91% of atlas.aITG l (Inferior Temporal Gyrus, anterior division Left)
	281 voxels (1%) covering 63% of atlas.aMTG l (Middle Temporal Gyrus, anterior division Left)
	276 voxels (1%) covering 70% of atlas.pSTG l (Superior Temporal Gyrus, posterior division Left)
	236 voxels (1%) covering 23% of atlas.pITG l (Inferior Temporal Gyrus, posterior division Left)
	208 voxels (1%) covering 59% of atlas.FO l (Frontal Operculum Cortex Left)
	195 voxels (1%) covering 15% of atlas.IC l (Insular Cortex Left)
	150 voxels (1%) covering 54% of atlas.aSTG l (Superior Temporal Gyrus, anterior division Left)
	80 voxels (0%) covering 12% of atlas.SMA L(Juxtapositional Lobule Cortex -formerly Supplementary Motor Cortex- Left)
	1301 voxels (13%) covering 55% of atlas.TP r (Temporal Pole Right)	C>0	+52 +30 -10	10189	0
	1095 voxels (11%) covering 81% of atlas.pMTG r (Middle Temporal Gyrus, posterior division Right)
	956 voxels (9%) covering 12% of atlas.FP r (Frontal Pole Right)
	696 voxels (7%) covering 25% of atlas.MidFG r (Middle Frontal Gyrus Right)
	687 voxels (7%) covering 48% of atlas.FOrb r (Frontal Orbital Cortex Right)
	607 voxels (6%) covering 52% of atlas.toMTG r (Middle Temporal Gyrus, temporooccipital part Right)
	499 voxels (5%) covering 90% of atlas.IFG tri r (Inferior Frontal Gyrus, pars triangularis Right)
	433 voxels (4%) covering 29% of atlas.AG r (Angular Gyrus Right)
	318 voxels (3%) covering 26% of atlas.pSMG r (Supramarginal Gyrus, posterior division Right)
	313 voxels (3%) covering 75% of atlas.pSTG r (Superior Temporal Gyrus, posterior division Right)
	276 voxels (3%) covering 85% of atlas.aITG r (Inferior Temporal Gyrus, anterior division Right)
	221 voxels (2%) covering 32% of atlas.IFG oper r (Inferior Frontal Gyrus, pars opercularis Right)
	201 voxels (2%) covering 21% of atlas.pITG r (Inferior Temporal Gyrus, posterior division Right)
	116 voxels (1%) covering 37% of atlas.FO r (Frontal Operculum Cortex Right)
	107 voxels (1%) covering 38% of atlas.aSTG r (Superior Temporal Gyrus, anterior division Right)
	75 voxels (1%) covering 18% of atlas.aMTG r (Middle Temporal Gyrus, anterior division Right)
	1532 voxels (41%) covering 61% of atlas.Cereb1 r (Cerebelum Crus1 Right)	C>0	+16 -78 -30	3734	0
	859 voxels (23%) covering 40% of atlas.Cereb2 r (Cerebelum Crus2 Right)
	326 voxels (9%) covering 16% of atlas.iLOC r (Lateral Occipital Cortex, inferior division Right)
	231 voxels (6%) covering 15% of atlas.Cereb6 r (Cerebelum 6 Right)
	143 voxels (4%) covering 16% of atlas.OFusG r (Occipital Fusiform Gyrus Right)
	489 voxels (57%) covering 25% of atlas.Cereb2 l (Cerebelum Crus2 Left)	C>0	-20 -80 -42	857	0
	269 voxels (31%) covering 12% of atlas.Cereb1 l (Cerebelum Crus1 Left)
	179 voxels (37%) covering 33% of atlas.Caudate l	C>0	-14 +06 +14	487	0
	79 voxels (16%) covering 6% of atlas.Thalamus l
	54 voxels (11%) covering 18% of atlas.Pallidum l
	142 voxels (41%) covering 14% of atlas.MedFC (Frontal Medial Cortex)	C>0	-06 +50 -22	348	0
	72 voxels (55%) covering 14% of atlas.Caudate r	C>0	+16 +08 +12	132	0
	No brain regions in a presence >= 10%	C<0

## Sheet: SN
Seed	Brain structures (overlapping ≥ 10%)	Correlation class	Cluster centroid coordinates	Cluster size (#voxels)	peak p-FWE 10^-14
Anterior Cingulate Cortex	2461 voxels (16%) covering 95% of atlas.AC (Cingulate Gyrus, anterior division)	C>0	+00 +20 +36	15265	0
	1603 voxels (11%) covering 23% of atlas.FP l (Frontal Pole Left)
	1257 voxels (8%) covering 47% of atlas.SFG r (Superior Frontal Gyrus Right)
	876 voxels (6%) covering 67% of atlas.PaCiG l (Paracingulate Gyrus Left)
	862 voxels (6%) covering 30% of atlas.SFG l (Superior Frontal Gyrus Left)
	816 voxels (5%) covering 60% of atlas.PaCiG r (Paracingulate Gyrus Right)
	654 voxels (4%) covering 27% of atlas.PC (Cingulate Gyrus, posterior division)
	597 voxels (4%) covering 84% of atlas.SMA r (Juxtapositional Lobule Cortex -formerly Supplementary Motor Cortex- Right)
	577 voxels (4%) covering 10% of atlas.Precuneous (Precuneous Cortex)
	530 voxels (3%) covering 82% of atlas.SMA L(Juxtapositional Lobule Cortex -formerly Supplementary Motor Cortex- Left)
	487 voxels (3%) covering 11% of atlas.PreCG r (Precentral Gyrus Right)
	330 voxels (2%) covering 11% of atlas.MidFG l (Middle Frontal Gyrus Left)
	1088 voxels (8%) covering 82% of atlas.IC l (Insular Cortex Left)	C>0	+40 +12 -04	14338	0
	1077 voxels (8%) covering 80% of atlas.IC r (Insular Cortex Right)
	757 voxels (5%) covering 87% of atlas.Putamen l
	720 voxels (5%) covering 90% of atlas.Putamen r
	615 voxels (4%) covering 48% of atlas.Thalamus r
	489 voxels (3%) covering 36% of atlas.Thalamus l
	458 voxels (3%) covering 32% of atlas.FOrb r (Frontal Orbital Cortex Right)
	431 voxels (3%) covering 26% of atlas.FOrb l (Frontal Orbital Cortex Left)
	363 voxels (3%) covering 41% of atlas.CO r (Central Opercular Cortex Right)
	344 voxels (2%) covering 35% of atlas.CO l (Central Opercular Cortex Left)
	331 voxels (2%) covering 93% of atlas.FO l (Frontal Operculum Cortex Left)
	313 voxels (2%) covering 100% of atlas.FO r (Frontal Operculum Cortex Right)
	307 voxels (2%) covering 45% of atlas.IFG oper r (Inferior Frontal Gyrus, pars opercularis Right)
	297 voxels (2%) covering 12% of atlas.TP r (Temporal Pole Right)
	259 voxels (2%) covering 11% of atlas.TP l (Temporal Pole Left)
	244 voxels (2%) covering 65% of atlas.PP r (Planum Polare Right)
	231 voxels (2%) covering 65% of atlas.PP l (Planum Polare Left)
	219 voxels (2%) covering 41% of atlas.Caudate l
	211 voxels (1%) covering 28% of atlas.IFG oper l (Inferior Frontal Gyrus, pars opercularis Left)
	211 voxels (1%) covering 40% of atlas.Caudate r
	187 voxels (1%) covering 70% of atlas.Pallidum r
	168 voxels (1%) covering 56% of atlas.Pallidum l
	153 voxels (1%) covering 28% of atlas.IFG tri r (Inferior Frontal Gyrus, pars triangularis Right)
	64 voxels (0%) covering 60% of atlas.Accumbens l
	39 voxels (0%) covering 14% of atlas.HG r (Heschl's Gyrus Right)
	38 voxels (0%) covering 45% of atlas.Accumbens r
	1810 voxels (80%) covering 22% of atlas.FP r (Frontal Pole Right)	C>0	+30 +48 +26	2259	0
	547 voxels (31%) covering 24% of atlas.Cereb1 l (Cerebelum Crus1 Left)	C>0	-32 -54 -34	1765	0
	442 voxels (25%) covering 34% of atlas.Cereb6 l (Cerebelum 6 Left)
	386 voxels (22%) covering 21% of atlas.Cereb8 l (Cerebelum 8 Left)
	569 voxels (35%) covering 71% of atlas.aSMG r (Supramarginal Gyrus, anterior division Right)	C>0	+60 -36 +30	1637	0
	536 voxels (33%) covering 43% of atlas.pSMG r (Supramarginal Gyrus, posterior division Right)
	198 voxels (12%) covering 37% of atlas.PO r (Parietal Operculum Cortex Right)
	438 voxels (38%) covering 46% of atlas.aSMG l (Supramarginal Gyrus, anterior division Left)	C>0	-60 -40 +30	1147	0
	234 voxels (20%) covering 22% of atlas.pSMG l (Supramarginal Gyrus, posterior division Left)
	191 voxels (17%) covering 34% of atlas.PO l (Parietal Operculum Cortex Left)
	297 voxels (57%) covering 12% of atlas.Cereb1 r (Cerebelum Crus1 Right)	C>0	40 -54 -34	525	0
	81 voxels (32%) covering 24% of atlas.Ver6 (Vermis 6)	C>0	+00 -60 -06	252	0
	69 voxels (27%) covering 11% of atlas.Ver45 (Vermis 4 5)
	24 voxels (10%) covering 12% of atlas.Ver7 (Vermis 7)
					0
	1221 voxels (75%) covering 25% of atlas.sLOC l (Lateral Occipital Cortex, superior division Left)	C<0	-36 -72 +44	1631
	214 voxels (13%) covering 23% of atlas.AG l (Angular Gyrus Left)
					0
	528 voxels (39%) covering 54% of atlas.MedFC (Frontal Medial Cortex)	C<0	+04 +60 -16	1349
	166 voxels (12%) covering 15% of atlas.SubCalC (Subcallosal Cortex)
					0
	666 voxels (56%) covering 12% of atlas.Precuneous (Precuneous Cortex)	C<0	+00 -54 +26	1195
	417 voxels (35%) covering 17% of atlas.PC (Cingulate Gyrus, posterior division)
					0
	662 voxels (68%) covering 14% of atlas.sLOC r (Lateral Occipital Cortex, superior division Right)	C<0	+46 -58 +30	968
	212 voxels (22%) covering 14% of atlas.AG r (Angular Gyrus Right)
					0
	330 voxels (36%) covering 73% of atlas.aMTG l (Middle Temporal Gyrus, anterior division Left)	C<0	-60 -06 -22	920
	232 voxels (25%) covering 10% of atlas.TP l (Temporal Pole Left)
	178 voxels (19%) covering 13% of atlas.pMTG l (Middle Temporal Gyrus, posterior division Left)
					0
	337 voxels (39%) covering 82% of atlas.aMTG r (Middle Temporal Gyrus, anterior division Right)	C<0	+60 -04 -24	874
	172 voxels (20%) covering 13% of atlas.pMTG r (Middle Temporal Gyrus, posterior division Right)
					0
	115 voxels (90%) covering 15% of atlas.Hippocampus l	C<0	-20 -12 -24	128
					0
	85 voxels (71%) covering 12% of atlas.Hippocampus r	C<0	+22 -12 -24	120

## Sheet: CN
Seed	Brain structures (overlapping ≥ 10%)	Correlation class	Cluster centroid coordinates	Cluster size (#voxels)	peak p-FWE 10^-14
CNposterior	5510 voxels (9%) covering 68% of atlas.FP r (Frontal Pole Right)	C>0	+40 -78 -30	62174	0
	4938 voxels (8%) covering 71% of atlas.FP l (Frontal Pole Left)
	2092 voxels (3%) covering 83% of atlas.Cereb1 r (Cerebelum Crus1 Right)
	1921 voxels (3%) covering 66% of atlas.MidFG l (Middle Frontal Gyrus Left)
	1842 voxels (3%) covering 80% of atlas.Cereb1 l (Cerebelum Crus1 Left)
	1811 voxels (3%) covering 84% of atlas.Cereb2 r (Cerebelum Crus2 Right)
	1807 voxels (3%) covering 66% of atlas.MidFG r (Middle Frontal Gyrus Right)
	1805 voxels (3%) covering 94% of atlas.Cereb2 l (Cerebelum Crus2 Left)
	1649 voxels (3%) covering 33% of atlas.sLOC l (Lateral Occipital Cortex, superior division Left)
	1518 voxels (2%) covering 54% of atlas.SFG l (Superior Frontal Gyrus Left)
	1375 voxels (2%) covering 99% of atlas.pMTG l (Middle Temporal Gyrus, posterior division Left)
	1275 voxels (2%) covering 94% of atlas.pMTG r (Middle Temporal Gyrus, posterior division Right)
	1225 voxels (2%) covering 46% of atlas.SFG r (Superior Frontal Gyrus Right)
	1155 voxels (2%) covering 48% of atlas.PC (Cingulate Gyrus, posterior division)
	1149 voxels (2%) covering 46% of atlas.OP r (Occipital Pole Right)
	1098 voxels (2%) covering 46% of atlas.TP l (Temporal Pole Left)
	984 voxels (2%) covering 41% of atlas.TP r (Temporal Pole Right)
	908 voxels (1%) covering 34% of atlas.OP l (Occipital Pole Left)
	827 voxels (1%) covering 87% of atlas.AG l (Angular Gyrus Left)
	753 voxels (1%) covering 77% of atlas.MedFC (Frontal Medial Cortex)
	739 voxels (1%) covering 72% of atlas.pITG l (Inferior Temporal Gyrus, posterior division Left)
	716 voxels (1%) covering 13% of atlas.Precuneous (Precuneous Cortex)
	645 voxels (1%) covering 38% of atlas.FOrb l (Frontal Orbital Cortex Left)
	636 voxels (1%) covering 41% of atlas.Cereb6 r (Cerebelum 6 Right)
	620 voxels (1%) covering 66% of atlas.pITG r (Inferior Temporal Gyrus, posterior division Right)
	578 voxels (1%) covering 42% of atlas.PaCiG r (Paracingulate Gyrus Right)
	553 voxels (1%) covering 24% of atlas.Cereb8 r (Cerebelum 8 Right)
	540 voxels (1%) covering 41% of atlas.PaCiG l (Paracingulate Gyrus Left)
	480 voxels (1%) covering 60% of atlas.Cereb9 r (Cerebelum 9 Right)
	476 voxels (1%) covering 37% of atlas.Cereb6 l (Cerebelum 6 Left)
	452 voxels (1%) covering 42% of atlas.pSMG l (Supramarginal Gyrus, posterior division Left)
	447 voxels (1%) covering 100% of atlas.aMTG l (Middle Temporal Gyrus, anterior division Left)
	426 voxels (1%) covering 66% of atlas.IFG tri l (Inferior Frontal Gyrus, pars triangularis Left)
	407 voxels (1%) covering 48% of atlas.Cereb9 l (Cerebelum 9 Left)
	404 voxels (1%) covering 99% of atlas.aMTG r (Middle Temporal Gyrus, anterior division Right)
	402 voxels (1%) covering 77% of atlas.Cereb7 r (Cerebelum 7b Right)
	401 voxels (1%) covering 28% of atlas.FOrb r (Frontal Orbital Cortex Right)
	373 voxels (1%) covering 32% of atlas.toMTG r (Middle Temporal Gyrus, temporooccipital part Right)
	349 voxels (1%) covering 19% of atlas.Cereb8 l (Cerebelum 8 Left)
	327 voxels (1%) covering 58% of atlas.Cereb7 l (Cerebelum 7b Left)
	325 voxels (1%) covering 97% of atlas.aITG l (Inferior Temporal Gyrus, anterior division Left)
	324 voxels (1%) covering 37% of atlas.toMTG l (Middle Temporal Gyrus, temporooccipital part Left)
	313 voxels (1%) covering 34% of atlas.OFusG l (Occipital Fusiform Gyrus Left)
	306 voxels (0%) covering 40% of atlas.IFG oper l (Inferior Frontal Gyrus, pars opercularis Left)
	304 voxels (0%) covering 34% of atlas.OFusG r (Occipital Fusiform Gyrus Right)
	296 voxels (0%) covering 42% of atlas.toITG l (Inferior Temporal Gyrus, temporooccipital part Left)
	286 voxels (0%) covering 86% of atlas.Ver6 (Vermis 6)
	281 voxels (0%) covering 51% of atlas.IFG tri r (Inferior Frontal Gyrus, pars triangularis Right)
	280 voxels (0%) covering 16% of atlas.LG r (Lingual Gyrus Right)
	267 voxels (0%) covering 82% of atlas.aITG r (Inferior Temporal Gyrus, anterior division Right)
	235 voxels (0%) covering 38% of atlas.Ver45 (Vermis 4 5)
	228 voxels (0%) covering 29% of atlas.toITG r (Inferior Temporal Gyrus, temporooccipital part Right)
	200 voxels (0%) covering 10% of atlas.iLOC l (Lateral Occipital Cortex, inferior division Left)
	198 voxels (0%) covering 13% of atlas.LG l (Lingual Gyrus Left)
	162 voxels (0%) covering 14% of atlas.SubCalC (Subcallosal Cortex)
	160 voxels (0%) covering 41% of atlas.pSTG l (Superior Temporal Gyrus, posterior division Left)
	115 voxels (0%) covering 59% of atlas.Ver7 (Vermis 7)
	112 voxels (0%) covering 67% of atlas.Ver9 (Vermis 9)
	108 voxels (0%) covering 45% of atlas.Ver8 (Vermis 8)
	86 voxels (0%) covering 21% of atlas.pSTG r (Superior Temporal Gyrus, posterior division Right)
	55 voxels (0%) covering 37% of atlas.Cereb10 l (Cerebelum 10 Left)
	42 voxels (0%) covering 15% of atlas.aSTG l (Superior Temporal Gyrus, anterior division Left)
	41 voxels (0%) covering 13% of atlas.aTFusC l (Temporal Fusiform Cortex, anterior division Left)
	40 voxels (0%) covering 25% of atlas.Cereb10 r (Cerebelum 10 Right)
	1114 voxels (44%) covering 76% of atlas.AG r (Angular Gyrus Right)	C>0	+54 -54 +32	2544	0
	1096 voxels (43%) covering 23% of atlas.sLOC r (Lateral Occipital Cortex, superior division Right)
	132 voxels (25%) covering 25% of atlas.Caudate l	C>0	+16 +08 +14	518	0
	122 voxels (24%) covering 23% of atlas.Caudate r
	332 voxels (53%) covering 25% of atlas.IC r (Insular Cortex Right)	C<0	+40 +00 +18	626	0
	192 voxels (31%) covering 22% of atlas.CO r (Central Opercular Cortex Right)
	284 voxels (58%) covering 21% of atlas.IC l (Insular Cortex Left)	C<0	-36 -04 +14	487	0
	117 voxels (24%) covering 12% of atlas.CO l (Central Opercular Cortex Left)
	190 voxels (43%) covering 24% of atlas.aSMG r (Supramarginal Gyrus, anterior division Right)	C<0	+52 -24 +26	444	0
	99 voxels (22%) covering 18% of atlas.PO r (Parietal Operculum Cortex Right)
	138 voxels (72%) covering 14% of atlas.aSMG l (Supramarginal Gyrus, anterior division Left)	C<0	-60 -28 +32	193	0
